# Supplementary material for: Optimization of carton recycling site selection using particle swarm optimization algorithm considering residents’ recycling willingness
Source: PeerJ Comput Sci. 2023 Aug 24;9:e1519. doi: 10.7717/peerj-cs.1519 (PMC10495949; doi:10.7717/peerj-cs.1519)
Supplement: Supplemental Information 1 [file peerj-cs-09-1519-s001.m]

%% PSO    粒子群优化算法
clc; clear;  close all;
close all
%% Problem Definition  问题构建
%CostFunction=@(oneparticle)ModelforQ1(oneparticle);  % 调用目标函数

oneparticle=[];
nVar =3;            % Number of Decision Variables   变量个数，编码长度
VarSize=[1 nVar];   % Size of Decision Variables Matrix   决策变量的维度
VarMin=  0  ;         % Lower Bound of Variables    变量 低阶
VarMax=100;         % Upper Bound of Variables   变量高阶
    
rand('seed',sum(clock));

%% Parameters

%  PSO
MaxIt=500;      %model.q= Maximum Number of Iterations  算法最大迭代次数
nPop= 50;       % Population Size (Swarm Size)   种群数目
 wmax=0.9;          % Inertia Weight   最大权重
 wmin=0.1;
Pr=0.9;
Pns=0.6;
c1=1.49618;         % Personal Learning Coefficient   参数C1
c2=1.49618;         % Global Learning Coefficient  参数C2
VelMax=0.1*(VarMax-VarMin);   % 速度参数
VelMin=-VelMax;

%%
%% 下面这一小段不在任何函数里面，是公开的
AA1= xlsread('RC207.xlsx');
AA1(: , 1 ) = [];                %去掉第一列
% AA1( 1, : )=[];          %去掉第一行
model.CustX = AA1(:, 1)  ;        %顾客X坐标
model.CustY = AA1(:, 2) ;         %顾客Y坐标
model.weight= AA1(:,3);           %顾客持有纸壳重量
model.Custprice = AA1( :,4) ;       %顾客纸壳价钱心理预期
model.numCustomer  = numel( model.CustX  ); %顾客数量
model.numCenter=1;%回收中心数量（暂定1）

%% Initialization   初始化

% empty_particle.Position=[];
% empty_particle.PositionT=[];
% empty_particle.Cost=[];
% empty_particle.Velocity=[];
% empty_particle.sol =  [ ];
% empty_particle.Best.Position=[];
% empty_particle.Best.Cost=[];
% empty_particle.Best.sol=[ ];
% particle=repmat(empty_particle,nPop,1);

GlobalBest.profit=-inf;
GlobalBest.Position=-inf;
GlobalBest.sol=-inf;

for i=1:nPop
    
    % Initialize Position  初始化种群
    particle(i).Position(1)=(rand( ) .*   (  VarMax  -      VarMin  )  +    VarMin) ; 
    particle(i).Position(2)=(rand( ) .*   (  VarMax  -      VarMin  )  +    VarMin) ; 
     particle(i).Position(3)=(rand() .*10) ; %要根据倒卖价钱定
    % Initialize Velocity   初始化速度
    particle(i).Velocity= ( rand(  VarSize) .*   (      VelMax  -   VelMin )  +    VelMin );
    % Evaluation  粒子评价
    [particle(i).profit,particle(i).Solution] =Model(particle(i).Position,model);   %?
    
    % Update Personal Best  更新粒子当前最优
    particle(i).Best.Position=particle(i).Position;
    particle(i).Best.profit=particle(i).profit;
    particle(i).Best.Solution=particle(i).Solution;
   
    
    % Update Global Best  更新全局 最优
    if particle(i).Best.profit>GlobalBest.profit
         GlobalBest.profit=particle(i).Best.profit;
         GlobalBest.Position=particle(i).Best.Position;
         GlobalBest.Solution=particle(i).Best.Solution;
    end
    warning ('off');
end

Bestprofit=zeros(MaxIt,1);


t0=cputime;
%% PSO Main Loop

for it=1:MaxIt
    w=wmax-(wmax-wmin)/MaxIt*it;
    for i=1:nPop
       %Pi(t)       
        % Update Velocity   更新速度
        particle(i).Velocity = (w*particle(i).Velocity ...
            +c1*rand(VarSize).*(particle(i).Best.Position-particle(i).Position) ...
            +c2*rand(VarSize).*(GlobalBest.Position-particle(i).Position));
        
        % Apply Velocity Limits   速度限制
        index = find(particle(i).Velocity(1,:)>VelMax | particle(i).Velocity(1,:)<VelMin);
        particle(i).Velocity(1,index) =(rand*(VelMax-VelMin)+VelMin );

        
        % Update Position  更新位置
        particle(i).PositionNORMAL = particle(i).Position + particle(i).Velocity;
        
        % Apply Position Limits    位置限制
        index = find(particle(i).PositionNORMAL(1,:)>VarMax | particle(i).PositionNORMAL(1,:)<VarMin);
        particle(i).PositionNORMAL(1,index) = (rand*(VarMax-VarMin)+VarMin) ;

        % Evaluation  评价Pi
        [particle(i).profit0,particle(i).Solution0] =Model(particle(i).PositionNORMAL,model);

        %% 提高解的多样性
%为Pi(t+1)/Generate a new trial particle by Eqs.8,9
      
%Pi(t+1)中的速度TXi(t+1))   
% for j=1:nVar
%     a=rand(0,1);
%     if a<Pr
%  
%         % Update Position  更新位置
%         particle(i).PositionT(j) = particle(i).Position(j) + particle(i).Velocity(j);
%     else
%         particle(i).PositionT(j) = particle(i).Position(j);
%     end
% end
% 
%         [particle(i).Cost1] =ModelforQ1(particle(i).PositionT);            
                
        if particle(i).profit>particle(i).profit0
      particle(i).profit=particle(i).profit;
      particle(i).Solution=particle(i).Solution;
      particle(i).Position=particle(i).Position;
       else  
      particle(i).profit=particle(i).profit0; 
      particle(i).Solution=particle(i).Solution0;
      particle(i).Position=particle(i).PositionNORMAL;
        end
        
%        if particle(i).Cost<particle(i).Cost1     
%       particle(i).Cost=particle(i).Cost;
%       particle(i).Position=particle(i).Position;
%        else  
%       particle(i).Cost=particle(i).Cost1; 
%       particle(i).Position=particle(i).PositionT;
%        end
        
        % Update Personal Best    更新  粒子的  最优
        if particle(i).profit>particle(i).Best.profit
            
            particle(i).Best.Position=particle(i).Position;
            particle(i).Best.profit=particle(i).profit;
            particle(i).Best.Solution=particle(i).Solution;
        end  
            % Update Global Best   更新  种群的全局  最优
            if particle(i).Best.profit>GlobalBest.profit
                GlobalBest=particle(i).Best;
            end
        
    end 

  %% 邻域搜索策略
%  for i=1:nPop
%      b=rand(0,1);
%    if b<Pns
%        Random3NUMBER=rand(1,3);
%        r11=Random3NUMBER(1,1);
%         r22=Random3NUMBER(1,2);
%          r33=Random3NUMBER(1,3);
%         r112233= r11+r22+r33;
%         r1=r11/r112233;
%         r2=r22/r112233;
%         r3=r33/r112233;
%         Random3NUMBER2=rand(1,3);
%        r44=Random3NUMBER2(1,1);
%         r55=Random3NUMBER2(1,2);
%          r66=Random3NUMBER2(1,3);
%         r445566= r44+r55+r66;
%         r4=r44/r445566;
%         r5=r55/r445566;
%         r6=r66/r445566;
% 
% %        r1=rand1(0,1);
% %        r2=rand2(0,1);
% %         r3=rand3(0,1);
% %        1== r1+r2+r3;
% %        r4=rand1(0,1);
% %        r5=rand2(0,1);
% %        r6=rand3(0,1);
% %        1== r4+r5+r6;
%    %% 生成试验粒子 Li
%                  
%        %更新位置
%        particle(i).PositionLLL =round(r1*particle(i).Position+r2*(GlobalBest.Position-particle(i).Position)+r3*particle(i).Best.Position);
%         % Apply Position Limits    位置限制
%         index = find(particle(i).PositionLLL(1,:)>VarMax | particle(i).PositionLLL(1,:)<VarMin);
%         particle(i).PositionLLL(1,index) = round(rand*(VarMax-VarMin)+VarMin) ;
%         
%         particle(i).Velocity=particle(i).Velocity;
%             %适应度评价
%        [particle(i).Cost2,particle(i).Solution2] =ModelforQ1(particle(i).PositionLLL);        
%         
%        %% 生成试验粒子Gi
%        
%                   c=unidrnd(nPop);
%                       d=unidrnd(nPop);
%                    c~=d;
%                    c~=i;
%                    d~=i;
%        %位置更新
%       particle(i).PositionGGG=round(r4*particle(i).Position+r5*GlobalBest.Position+r6*(particle(c).Position-particle(d).Position));
%       
%      % Apply Position Limits    位置限制
%         index = find(particle(i).PositionGGG(1,:)>VarMax | particle(i).PositionGGG(1,:)<VarMin);
%         particle(i).PositionGGG(1,index) = round(rand*(VarMax-VarMin)+VarMin) ;
%        
%         particle(i).Velocity=particle(i).Velocity;
%         
%            % Evaluation  评价TPi
%         [particle(i).Cost3,particle(i).Solution3] =ModelforQ1(particle(i).PositionGGG);      
% 
%   %% 从 Ti,Li,Gi中选择最优的值
%            
%         if particle(i).Cost< particle(i).Cost2   
%       particle(i).Position=particle(i).Position;
%       particle(i).Cost=particle(i).Cost;
%       particle(i).Solution=particle(i).Solution;
%         else  
%       particle(i).Position=particle(i).PositionLLL;
%       particle(i).Cost=particle(i).Cost2; 
%       particle(i).Solution=particle(i).Solution2;
%         end
%         
%          if particle(i).Cost<  particle(i).Cost3
%       particle(i).Position=particle(i).Position;
%       particle(i).Cost=particle(i).Cost;
%       particle(i).Solution=particle(i).Solution;
%          else 
%       particle(i).Position=particle(i).PositionGGG;
%       particle(i).Cost=particle(i).Cost3; 
%       particle(i).Solution=particle(i).Solution3;
%         end
% 
%     end
%   end
           % Update Personal Best    更新  粒子的  最优
%         if particle(i).Cost<particle(i).Best.Cost
%             
%             particle(i).Best.Position=particle(i).Position;
%             particle(i).Best.Cost=particle(i).Cost;
%             particle(i).Best.Solution=particle(i).Solution;
%             
%             % Update Global Best   更新  种群的全局  最优
%             if particle(i).Best.Cost<GlobalBest.Cost
%                 GlobalBest=particle(i).Best;
%             end   
%          end
 

    
    % 记录迭代到当前的最优解
    BestSol= GlobalBest;
    Bestprofit(it)=BestSol.profit;
   
    
    % 显示迭代信息    **  表示可行解
%     if BestSol.sol.IsFeasible
        disp(['Iteration ' num2str(it) ': Best profit = ' num2str(Bestprofit(it))  '   ** '   ]);      

%     else
       % disp(['Iteration ' num2str(it) ': Best profit = ' num2str(Bestprofit(it))]);
%     end
    
end
   
% disp(['Iteration ' num2str(it) ': Fixvehicle = ' num2str(BestSol.sol.Cost11)  '   ** '   ]);
%         disp(['Iteration ' num2str(it) ': Variable Cost = ' num2str(BestSol.sol.Cost12)  '   ** '   ]);
%         disp(['Iteration ' num2str(it) ':  Quantify = ' num2str(BestSol.sol.quantify)  '   ** '   ]);
%         disp(['Iteration ' num2str(it) ':  Runtime = ' num2str(BestSol.sol.runtime)  '   ** '   ]);
%         disp(['Iteration ' num2str(it) ':  Length = ' num2str(BestSol.sol.RouteLength)  '   ** '   ]);
%         disp(['Iteration ' num2str(it) ':  model.Location= ' num2str(BestSol.sol.Cost13)  '   ** '   ]);
%         disp(['Iteration ' num2str(it) ': Total Cost = ' num2str(BestSol.sol.Cost1)  '   ** '   ]);
       
%         disp(['Iteration ' num2str(it) ': CE Cost = ' num2str(BestSol.sol.Cost2)  '   ** '   ]);
%         disp(['Iteration ' num2str(it) ': Objective 1 (costlest) ' num2str(BestSol.sol.lestCost)  '   ** '   ]);
%         disp(['Iteration ' num2str(it) ': Objective 2 (celest) ' num2str(BestSol.sol.lestCE)  '   ** '   ]);
%         disp(['Iteration ' num2str(it) ': Objective 3 (lengthlest) ' num2str(BestSol.sol.lestLength )  '   ** '   ]);
t1=cputime-t0;
 %disp(particle(i).Best.profit);
 disp(particle(i).Position)
% disp('Solution')

%       disp(['Solution.CenterX'  ' is:' num2str(BestSol.Solution.CenterX)]);
%       disp(['Solution.CenterY'  ' is:' num2str(BestSol.Solution.CenterY)]);
%       disp(['Recyling price'  ' is:' num2str(BestSol.Solution.price)]);
%      disp(['Solution.collectpercent'  ' is:' num2str(BestSol.Solution.collectpercent)]);
%      disp(['Solution.collectnumber'  ' is:' num2str(BestSol.Solution.collectnumber)]);
%      disp(['Solution.dealedpercent'  ' is ' num2str(BestSol.Solution.dealedpercent)]);
%      disp(['Solution.totaldistance'  ' is ' num2str(BestSol.Solution.totaldistance)]);
%      disp(['Solution.carboncost'  ' is ' num2str(BestSol.Solution.carboncost)]);
%      disp(['Solution.recyclingcost'  ' is ' num2str(BestSol.Solution.recyclingcost)]);
%       disp(['Solution.totalweight'  ' is ' num2str(BestSol.Solution.totalweight)]);
%      disp(['Solution.totalincentive'  ' is ' num2str(BestSol.Solution.totalincentive)]);
%      disp(['Solution.Bestprofit'  ' is ' num2str(Bestprofit(it))]);
%      
     %%
     %记录数据用
           disp( num2str(BestSol.Solution.price));
     disp( num2str(BestSol.Solution.collectpercent));
     disp( num2str(BestSol.Solution.collectnumber));
     disp(num2str(BestSol.Solution.dealedpercent));
     disp( num2str(BestSol.Solution.totaldistance));
     disp( num2str(BestSol.Solution.carboncost));
     disp( num2str(BestSol.Solution.recyclingcost));
     disp( num2str(BestSol.Solution.totalweight));
     disp( num2str(BestSol.Solution.totalincentive));
     disp( num2str(Bestprofit(it)));

%  disp([ 'cputime : '   '   ** '   ]);
 %%
% 目标函数值收敛图
figure('NumberTitle', 'off', 'Name', '算法收敛曲线');
set(gcf,'Color',[1 1 1]);
%plot(BestCost,'LineWidth',2);
plot(Bestprofit,'LineWidth',2);
xlabel('Number of Iterations','fontsize',13 );
ylabel('Value of Fitness','fontsize',13 );
box off ; grid off;

%尝试画二维图
figure('NumberTitle', 'off', 'Name', '回收情况二维图');
Colormattrix=rand(model.numCustomer,3);
for i=1:model.numCustomer
plot(model.CustX(i),model.CustY(i),'LineStyle','none','Marker','o','MarkerSize',8,'MarkerFace',[Colormattrix(i,:)],'LineWidth',2,'MarkerEdge',[rand(1,3)],'LineWidth',1);
hold on;
end
plot(BestSol.Solution.CenterX,BestSol.Solution.CenterY,'LineStyle','none','Marker','o','MarkerSize',10,'MarkerFace','g','LineWidth',3);
hold on;
for i=1:numel(BestSol.Solution.DealedcustX)
    h(i)=plot([BestSol.Solution.DealedcustX(i),BestSol.Solution.CenterX],[BestSol.Solution.DealedcustY(i),BestSol.Solution.CenterY]);
    set(h(i),'LineWidth',1.5);
    set(h(i),'Color',[Colormattrix(BestSol.Solution.Index(i),:)]);

    hold on;
end
hold off;
xlabel('x','FontSize',15);ylabel('y','FontSize',15)
%%
function [profit,Solution]=Model(oneparticle,model)
% AA1= xlsread('customer.xlsx');
% AA1(: , 1 ) = [];                %去掉第一列
% 
% model.CustX = AA1(:, 1)  ;        %顾客X坐标
% model.CustY = AA1(:, 2) ;         %顾客Y坐标
% model.weight= AA1(:,3);           %顾客持有纸壳重量
% model.Custprice = AA1( :,4) ;       %顾客纸壳价钱心理预期
% model.numCustomer  = numel( model.CustX  ); %顾客数量
% model.numCenter=1;%回收中心数量（暂定1）
%回收中心坐标解码，回收价钱解码
% model.CenterX=(oneparticle(1)*2^10+oneparticle(2)*2^9+oneparticle(3)*2^8+oneparticle(4)*2^7+oneparticle(5)*2^6+oneparticle(6)*2^5+oneparticle(7)*2^4+oneparticle(8)*2^3+oneparticle(9)*2^2+oneparticle(10)*2^1+oneparticle(11)*2^0)/10;
% model.CenterY=(oneparticle(12)*2^10+oneparticle(13)*2^9+oneparticle(14)*2^8+oneparticle(15)*2^7+oneparticle(16)*2^6+oneparticle(17)*2^5+oneparticle(18)*2^4+oneparticle(19)*2^3+oneparticle(20)*2^2+oneparticle(21)*2^1+oneparticle(22)*2^0)/10;

model.CenterX=oneparticle(1);
model.CenterY=oneparticle(2);
model.price=oneparticle(3);
model.price=1.2;
%顾客位置到收集点距离
model.Center2CustD=  zeros( model.numCustomer,model.numCenter )  ;
for i=1:  model.numCustomer  
    Q1= [  model.CenterX(1) model.CenterY(1)  ];
    Q2= [  model.CustX(i)   model.CustY(i) ];
    model.Center2CustD(i,1)=norm(     Q1-    Q2   );
    model.Center2CustD(1,i)=model.Center2CustD(i,1);
end

%参数设定
recyclingprice=2.3;
%  price=1.1;
carbonprice=0.2;
% % incentive=recyclingprice*2; %变成基于总重的
incentive=0;%每吨补贴100元
%初始化结算变量
totalweight=0; %总收集重量
totaldistance=0;%总收集距离
recyclingcost=0; %收掉客户手上纸壳花的钱
% totalincentive=0;%总激励
%判断每个客户是否卖出纸壳
t=1;
DealedcustX=[];
DealedcustY=[];
Index=[];
for i=1:model.numCustomer
    if model.price>=model.Custprice(i)
        totalweight=totalweight+model.weight(i);
        totaldistance=totaldistance+model.Center2CustD(i,1)*2;
        recyclingcost=recyclingcost+model.weight(i)*model.price;
%         totalincentive=totalincentive+incentive;
        DealedcustX(t)=model.CustX(i);
        DealedcustY(t)=model.CustY(i);
        Index(t)=i; %成交客户t是原来顾客矩阵的第i个
        t=t+1;
    end
%     if price>=model.Custprice(i)
%         totalweight=totalweight+model.weight(i);
%         totaldistance=totaldistance+model.Center2CustD(i,1)*2;
%         recyclingcost=recyclingcost+model.weight(i)*price;
%         DealedcustX(t)=model.CustX(i);
%         DealedcustY(t)=model.CustY(i);
%         t=t+1;
%     end
end
totalincentive=totalweight/1000*incentive;
profit=totalweight*recyclingprice+totalincentive-totaldistance*carbonprice-recyclingcost;

Solution.price=model.price;%回收价格
Solution.collectpercent=totalweight/sum(model.weight);%回收重量占总比
Solution.collectnumber=numel(DealedcustX);%回收客户数目
Solution.dealedpercent=numel(DealedcustX)/numel( model.CustX  );%回收客户占总比
Solution.totaldistance=totaldistance;%总距离
Solution.carboncost=totaldistance*carbonprice;%与路程有关的花费
Solution.recyclingcost=recyclingcost;%回收花费
Solution.totalweight=totalweight;%总回收重量
Solution.totalincentive=totalincentive;%总激励
Solution.CenterX=model.CenterX;
Solution.CenterY=model.CenterY; 
Solution.DealedcustX=DealedcustX;%回收客户横坐标
Solution.DealedcustY=DealedcustY;
Solution.Index=Index;%记录成交的第几个客户是原来顾客矩阵的第几个
end
